# Supplementary material for: Checklist of British and Irish Hymenoptera - Trigonaloidea
Source: Biodivers Data J. 2016 Apr 15;(4):e7935. doi: 10.3897/BDJ.4.e7935 (PMC4867680; doi:10.3897/BDJ.4.e7935)
Supplement: XML Treatment for Trigonalidae [file BDJ.4.e7935-treatment1.xml]

<!DOCTYPE tp:taxon-treatment
  PUBLIC "-//TaxonX//DTD Taxonomic Treatment Publishing DTD v0 20100105//EN" "tax-treatment-NSO.dtd">
<tp:taxon-treatment xmlns:tp="http://www.plazi.org/taxpub"><tp:treatment-meta><mixed-citation publication-type="journal"><person-group><name><surname>Broad</surname><given-names>Gavin R.</given-names></name></person-group><article-title>Checklist of British and Irish <tp:taxon-name><tp:taxon-name-part taxon-name-part-type="order">Hymenoptera</tp:taxon-name-part></tp:taxon-name> - <tp:taxon-name><tp:taxon-name-part taxon-name-part-type="superfamily">Trigonaloidea</tp:taxon-name-part></tp:taxon-name></article-title><source>Biodivers Data J</source><day>15</day><month>4</month><year>2016</year><volume>2016</volume><issue>4</issue><pub-id pub-id-type="doi">10.3897/BDJ.4.e7935</pub-id></mixed-citation></tp:treatment-meta><tp:nomenclature><tp:taxon-name>
              <tp:taxon-name-part taxon-name-part-type="family">Trigonalidae</tp:taxon-name-part>
            </tp:taxon-name><tp:taxon-authority>Cresson, 1887</tp:taxon-authority></tp:nomenclature><tp:treatment-sec sec-type="Notes"><title>Notes</title><p>The alternative spelling of ‘<tp:taxon-name><tp:taxon-name-part taxon-name-part-type="superfamily">Trigonalyoidea</tp:taxon-name-part></tp:taxon-name>’ and ‘<tp:taxon-name><tp:taxon-name-part taxon-name-part-type="family">Trigonalyidae</tp:taxon-name-part></tp:taxon-name>’, for the superfamily and family respectively, are often met with in the literature (e.g. <xref ref-type="bibr" rid="B2696672">Lelej 2003</xref>); according to <xref ref-type="bibr" rid="B2696692">Schnee (2011)</xref>, <xref ref-type="bibr" rid="B2696652">Carmean and Kimsey (1998)</xref> and <xref ref-type="bibr" rid="B2696631">Aguiar et al. (2013)</xref>, the correct spelling omits the ‘y’. Nomenclature from <xref ref-type="bibr" rid="B2696652">Carmean and Kimsey (1998)</xref>, <xref ref-type="bibr" rid="B2696672">Lelej (2003)</xref> and <ext-link xmlns:xlink="http://www.w3.org/1999/xlink" ext-link-type="uri" xlink:href="http://www.fauna-eu.org" xlink:type="simple">Fauna Europaea</ext-link> (data compiled by M. Madl).</p></tp:treatment-sec><ref-list><ref id="B2696672"><element-citation xmlns:xlink="http://www.w3.org/1999/xlink" publication-type="article" xlink:type="simple"><person-group person-group-type="author"><name name-style="western"><surname>Lelej</surname><given-names>A. S.</given-names></name></person-group><year>2003</year><article-title>A review of the family <tp:taxon-name><tp:taxon-name-part taxon-name-part-type="family">Trigonalyidae</tp:taxon-name-part></tp:taxon-name> (<tp:taxon-name><tp:taxon-name-part taxon-name-part-type="order">Hymenoptera</tp:taxon-name-part></tp:taxon-name>) of the Palaearctic region</article-title><source>Far Eastern Entomologist</source><volume>130</volume><fpage>1</fpage><lpage>7</lpage></element-citation></ref><ref id="B2696692"><element-citation xmlns:xlink="http://www.w3.org/1999/xlink" publication-type="article" xlink:type="simple"><person-group person-group-type="author"><name name-style="western"><surname>Schnee</surname><given-names>H.</given-names></name></person-group><year>2011</year><article-title>Beitrag zur Kenntnis der Biologie von <italic><tp:taxon-name><tp:taxon-name-part taxon-name-part-type="genus">Pseudogonalos</tp:taxon-name-part> <tp:taxon-name-part taxon-name-part-type="species">hahnii</tp:taxon-name-part></tp:taxon-name></italic>(Spinola) (<tp:taxon-name><tp:taxon-name-part taxon-name-part-type="order">Hymenoptera</tp:taxon-name-part></tp:taxon-name>, <tp:taxon-name><tp:taxon-name-part taxon-name-part-type="family">Trigonalidae</tp:taxon-name-part></tp:taxon-name> und <tp:taxon-name><tp:taxon-name-part taxon-name-part-type="family">Ichneumonidae</tp:taxon-name-part></tp:taxon-name>) [Contribution to the knowledge of the biology of <italic><tp:taxon-name><tp:taxon-name-part taxon-name-part-type="genus">Pseudogonalos</tp:taxon-name-part> <tp:taxon-name-part taxon-name-part-type="species">hahnii</tp:taxon-name-part></tp:taxon-name></italic>Spinola (<tp:taxon-name><tp:taxon-name-part taxon-name-part-type="order">Hymenoptera</tp:taxon-name-part></tp:taxon-name>, <tp:taxon-name><tp:taxon-name-part taxon-name-part-type="family">Trigonalidae</tp:taxon-name-part></tp:taxon-name> and <tp:taxon-name><tp:taxon-name-part taxon-name-part-type="family">Ichneumonidae</tp:taxon-name-part></tp:taxon-name>)]</article-title><source>Entomologische Nachrichten und Berichte</source><volume>55</volume><fpage>27</fpage><lpage>32</lpage><comment content-type="language">German</comment></element-citation></ref><ref id="B2696652"><element-citation xmlns:xlink="http://www.w3.org/1999/xlink" publication-type="article" xlink:type="simple"><person-group person-group-type="author"><name name-style="western"><surname>Carmean</surname><given-names>D.</given-names></name><name name-style="western"><surname>Kimsey</surname><given-names>L.</given-names></name></person-group><year>1998</year><article-title>Phylogenetic revision of the parasitoid wasps family <tp:taxon-name><tp:taxon-name-part taxon-name-part-type="family">Trigonalidae</tp:taxon-name-part></tp:taxon-name> (<tp:taxon-name><tp:taxon-name-part taxon-name-part-type="order">Hymenoptera</tp:taxon-name-part></tp:taxon-name>)</article-title><source>Systematic Entomology</source><volume>23</volume><fpage>35</fpage><lpage>76</lpage><pub-id pub-id-type="doi">10.1046/j.1365-3113.1998.00042.x</pub-id></element-citation></ref><ref id="B2696631"><element-citation xmlns:xlink="http://www.w3.org/1999/xlink" publication-type="article" xlink:type="simple"><person-group person-group-type="author"><name name-style="western"><surname>Aguiar</surname><given-names>A. P.</given-names></name><name name-style="western"><surname>Deans</surname><given-names>A. R.</given-names></name><name name-style="western"><surname>Engel</surname><given-names>M. S.</given-names></name><name name-style="western"><surname>Forshage</surname><given-names>M.</given-names></name><name name-style="western"><surname>Huber</surname><given-names>J. T.</given-names></name><name name-style="western"><surname>Jennings</surname><given-names>J. T.</given-names></name><name name-style="western"><surname>Johnson</surname><given-names>N. F.</given-names></name><name name-style="western"><surname>Lelej</surname><given-names>A. S.</given-names></name><name name-style="western"><surname>Longino</surname><given-names>J. T.</given-names></name><name name-style="western"><surname>Lohrmann</surname><given-names>V.</given-names></name><name name-style="western"><surname>Mikó</surname><given-names>I.</given-names></name><name name-style="western"><surname>Ohl</surname><given-names>M.</given-names></name><name name-style="western"><surname>Rasmussen</surname><given-names>C.</given-names></name><name name-style="western"><surname>Taeger</surname><given-names>A.</given-names></name><name name-style="western"><surname>Yu</surname><given-names>D. S.K.</given-names></name></person-group><year>2013</year><article-title>Order <tp:taxon-name><tp:taxon-name-part taxon-name-part-type="order">Hymenoptera</tp:taxon-name-part></tp:taxon-name>. In: Zhang, Z.-Q. (ed.) Animal Biodiversity: an outline of higher-level classification and survey of taxonomic richness</article-title><source>Zootaxa</source><volume>3703</volume><issue>1</issue><fpage>51</fpage><lpage>62</lpage></element-citation></ref></ref-list></tp:taxon-treatment>
