# Supplementary material for: Checklist of British and Irish Hymenoptera - Trigonaloidea
Source: Biodivers Data J. 2016 Apr 15;(4):e7935. doi: 10.3897/BDJ.4.e7935 (PMC4867680; doi:10.3897/BDJ.4.e7935)
Supplement: XML Treatment for Pseudogonalos [file BDJ.4.e7935-treatment2.xml]

<!DOCTYPE tp:taxon-treatment
  PUBLIC "-//TaxonX//DTD Taxonomic Treatment Publishing DTD v0 20100105//EN" "tax-treatment-NSO.dtd">
<tp:taxon-treatment xmlns:tp="http://www.plazi.org/taxpub"><tp:treatment-meta><mixed-citation publication-type="journal"><person-group><name><surname>Broad</surname><given-names>Gavin R.</given-names></name></person-group><article-title>Checklist of British and Irish <tp:taxon-name><tp:taxon-name-part taxon-name-part-type="order">Hymenoptera</tp:taxon-name-part></tp:taxon-name> - <tp:taxon-name><tp:taxon-name-part taxon-name-part-type="superfamily">Trigonaloidea</tp:taxon-name-part></tp:taxon-name></article-title><source>Biodivers Data J</source><day>15</day><month>4</month><year>2016</year><volume>2016</volume><issue>4</issue><pub-id pub-id-type="doi">10.3897/BDJ.4.e7935</pub-id></mixed-citation></tp:treatment-meta><tp:nomenclature><tp:taxon-name>
              <tp:taxon-name-part taxon-name-part-type="genus">Pseudogonalos</tp:taxon-name-part>
            </tp:taxon-name><tp:taxon-authority>Schulz, 1906</tp:taxon-authority><tp:nomenclature-citation-list><tp:nomenclature-citation><tp:taxon-name>
                  <tp:taxon-name-part taxon-name-part-type="genus">ABASTUS</tp:taxon-name-part>
                </tp:taxon-name><comment> Guérin-Méneville, 1840 invalid</comment></tp:nomenclature-citation><tp:nomenclature-citation><tp:taxon-name>
                  <tp:taxon-name-part taxon-name-part-type="genus">JEZOGONALOS</tp:taxon-name-part>
                </tp:taxon-name><comment> Tsuneki, 1991</comment></tp:nomenclature-citation><tp:nomenclature-citation><tp:taxon-name>
                  <tp:taxon-name-part taxon-name-part-type="genus">TRIGONALIS</tp:taxon-name-part>
                </tp:taxon-name><comment> misident., misspelling</comment></tp:nomenclature-citation></tp:nomenclature-citation-list></tp:nomenclature><tp:treatment-sec sec-type="Notes"><title>Notes</title><p>Currently classified in the subfamily <tp:taxon-name>Trigonalinae</tp:taxon-name>, but not assigned to a tribe within that subfamily (<xref ref-type="bibr" rid="B2696652">Carmean and Kimsey 1998</xref>).</p></tp:treatment-sec><ref-list><ref id="B2696652"><element-citation xmlns:xlink="http://www.w3.org/1999/xlink" publication-type="article" xlink:type="simple"><person-group person-group-type="author"><name name-style="western"><surname>Carmean</surname><given-names>D.</given-names></name><name name-style="western"><surname>Kimsey</surname><given-names>L.</given-names></name></person-group><year>1998</year><article-title>Phylogenetic revision of the parasitoid wasps family <tp:taxon-name><tp:taxon-name-part taxon-name-part-type="family">Trigonalidae</tp:taxon-name-part></tp:taxon-name> (<tp:taxon-name><tp:taxon-name-part taxon-name-part-type="order">Hymenoptera</tp:taxon-name-part></tp:taxon-name>)</article-title><source>Systematic Entomology</source><volume>23</volume><fpage>35</fpage><lpage>76</lpage><pub-id pub-id-type="doi">10.1046/j.1365-3113.1998.00042.x</pub-id></element-citation></ref></ref-list></tp:taxon-treatment>
