# Supplementary material for: Checklist of British and Irish Hymenoptera - Trigonaloidea
Source: Biodivers Data J. 2016 Apr 15;(4):e7935. doi: 10.3897/BDJ.4.e7935 (PMC4867680; doi:10.3897/BDJ.4.e7935)
Supplement: XML Treatment for Pseudogonalos hahnii [file BDJ.4.e7935-treatment3.xml]

<!DOCTYPE tp:taxon-treatment
  PUBLIC "-//TaxonX//DTD Taxonomic Treatment Publishing DTD v0 20100105//EN" "tax-treatment-NSO.dtd">
<tp:taxon-treatment xmlns:tp="http://www.plazi.org/taxpub"><tp:treatment-meta><mixed-citation publication-type="journal"><person-group><name><surname>Broad</surname><given-names>Gavin R.</given-names></name></person-group><article-title>Checklist of British and Irish <tp:taxon-name><tp:taxon-name-part taxon-name-part-type="order">Hymenoptera</tp:taxon-name-part></tp:taxon-name> - <tp:taxon-name><tp:taxon-name-part taxon-name-part-type="superfamily">Trigonaloidea</tp:taxon-name-part></tp:taxon-name></article-title><source>Biodivers Data J</source><day>15</day><month>4</month><year>2016</year><volume>2016</volume><issue>4</issue><pub-id pub-id-type="doi">10.3897/BDJ.4.e7935</pub-id></mixed-citation></tp:treatment-meta><tp:nomenclature><tp:taxon-name><tp:taxon-name-part taxon-name-part-type="genus">Pseudogonalos</tp:taxon-name-part> <tp:taxon-name-part taxon-name-part-type="species">hahnii</tp:taxon-name-part></tp:taxon-name><tp:taxon-authority>(Spinola, 1840)</tp:taxon-authority><tp:nomenclature-citation-list><tp:nomenclature-citation><tp:taxon-name><tp:taxon-name-part taxon-name-part-type="genus">Trigonalis</tp:taxon-name-part> <tp:taxon-name-part taxon-name-part-type="species">hahnii</tp:taxon-name-part></tp:taxon-name><comment> Spinola, 1840</comment></tp:nomenclature-citation><tp:nomenclature-citation><tp:taxon-name>
                  <tp:taxon-name-part taxon-name-part-type="species">anglicana</tp:taxon-name-part>
                </tp:taxon-name><comment> (Shuckard, 1841, <italic><tp:taxon-name><tp:taxon-name-part taxon-name-part-type="genus">Trigonalys</tp:taxon-name-part></tp:taxon-name></italic>)</comment></tp:nomenclature-citation><tp:nomenclature-citation><tp:taxon-name>
                  <tp:taxon-name-part taxon-name-part-type="species">europaea</tp:taxon-name-part>
                </tp:taxon-name><comment> (Westwood, 1841, <italic><tp:taxon-name><tp:taxon-name-part taxon-name-part-type="genus">Trigonalys</tp:taxon-name-part></tp:taxon-name></italic>)</comment></tp:nomenclature-citation><tp:nomenclature-citation><tp:taxon-name>
                  <tp:taxon-name-part taxon-name-part-type="species">macquarti</tp:taxon-name-part>
                </tp:taxon-name><comment> (Guérin-Méneville, 1842, <italic><tp:taxon-name><tp:taxon-name-part taxon-name-part-type="genus">Abastus</tp:taxon-name-part></tp:taxon-name></italic>)</comment></tp:nomenclature-citation><tp:nomenclature-citation><tp:taxon-name>
                  <tp:taxon-name-part taxon-name-part-type="species">nigra</tp:taxon-name-part>
                </tp:taxon-name><comment> (Westwood, 1843, <italic><tp:taxon-name><tp:taxon-name-part taxon-name-part-type="genus">Trigonalys</tp:taxon-name-part></tp:taxon-name></italic>)</comment></tp:nomenclature-citation><tp:nomenclature-citation><tp:taxon-name>
                  <tp:taxon-name-part taxon-name-part-type="species">solitaria</tp:taxon-name-part>
                </tp:taxon-name><comment> (Jacobs 1848, <italic><tp:taxon-name><tp:taxon-name-part taxon-name-part-type="genus">Trigonalys</tp:taxon-name-part></tp:taxon-name></italic>)</comment></tp:nomenclature-citation><tp:nomenclature-citation><tp:taxon-name>
                  <tp:taxon-name-part taxon-name-part-type="species">aterrima</tp:taxon-name-part>
                </tp:taxon-name><comment> (Eversmann, 1849, <italic><tp:taxon-name><tp:taxon-name-part taxon-name-part-type="genus">Trigonalis</tp:taxon-name-part></tp:taxon-name></italic>)</comment></tp:nomenclature-citation><tp:nomenclature-citation><tp:taxon-name>
                  <tp:taxon-name-part taxon-name-part-type="species">phaeognatha</tp:taxon-name-part>
                </tp:taxon-name><comment> (Enderlein, 1905, <italic><tp:taxon-name><tp:taxon-name-part taxon-name-part-type="genus">Trigonalis</tp:taxon-name-part></tp:taxon-name></italic>)</comment></tp:nomenclature-citation><tp:nomenclature-citation><tp:taxon-name>
                  <tp:taxon-name-part taxon-name-part-type="species">enslini</tp:taxon-name-part>
                </tp:taxon-name><comment> (Torka, 1936, <italic><tp:taxon-name><tp:taxon-name-part taxon-name-part-type="genus">Trigonalis</tp:taxon-name-part></tp:taxon-name></italic>)</comment></tp:nomenclature-citation><tp:nomenclature-citation><tp:taxon-name>
                  <tp:taxon-name-part taxon-name-part-type="species">prudnicensis</tp:taxon-name-part>
                </tp:taxon-name><comment> (Torka 1936, <italic><tp:taxon-name><tp:taxon-name-part taxon-name-part-type="genus">Trigonalys</tp:taxon-name-part></tp:taxon-name></italic>)</comment></tp:nomenclature-citation></tp:nomenclature-citation-list></tp:nomenclature><tp:treatment-sec sec-type="Distribution"><title>Distribution</title><p>England, Scotland, Wales</p></tp:treatment-sec><tp:treatment-sec sec-type="Notes"><title>Notes</title><p>Listed in <ext-link xmlns:xlink="http://www.w3.org/1999/xlink" ext-link-type="uri" xlink:href="http://www.fauna-eu.org/" xlink:type="simple">Fauna Europaea</ext-link> as <italic><tp:taxon-name><tp:taxon-name-part taxon-name-part-type="genus">Trigonalis</tp:taxon-name-part> <tp:taxon-name-part taxon-name-part-type="species">hahnii</tp:taxon-name-part></tp:taxon-name></italic>. <italic><tp:taxon-name><tp:taxon-name-part taxon-name-part-type="genus">Pseudogonalos</tp:taxon-name-part> </tp:taxon-name></italic>is treated as a separate genus on sound phylogenetic ground by <xref ref-type="bibr" rid="B2696652">Carmean and Kimsey (1998)</xref> (it is not even considered to be in the same tribe as <italic><tp:taxon-name><tp:taxon-name-part taxon-name-part-type="genus">Trigonalys</tp:taxon-name-part></tp:taxon-name></italic>). <italic><tp:taxon-name><tp:taxon-name-part taxon-name-part-type="genus">Trigonalis</tp:taxon-name-part> </tp:taxon-name></italic>is an incorrect spelling of <italic><tp:taxon-name><tp:taxon-name-part taxon-name-part-type="genus">Trigonalys</tp:taxon-name-part></tp:taxon-name></italic>. Although the former range was evidently extensive, this species may now be restricted in Britain to southern England and South Wales, with the most recent published records being by <xref ref-type="bibr" rid="B2696702">Shaw (1990)</xref> <styled-content style="line-height: 22.1px;">and </styled-content><xref ref-type="bibr" rid="B2696662">Howe and Howe (2005)</xref>.</p></tp:treatment-sec><ref-list><ref id="B2696652"><element-citation xmlns:xlink="http://www.w3.org/1999/xlink" publication-type="article" xlink:type="simple"><person-group person-group-type="author"><name name-style="western"><surname>Carmean</surname><given-names>D.</given-names></name><name name-style="western"><surname>Kimsey</surname><given-names>L.</given-names></name></person-group><year>1998</year><article-title>Phylogenetic revision of the parasitoid wasps family <tp:taxon-name><tp:taxon-name-part taxon-name-part-type="family">Trigonalidae</tp:taxon-name-part></tp:taxon-name> (<tp:taxon-name><tp:taxon-name-part taxon-name-part-type="order">Hymenoptera</tp:taxon-name-part></tp:taxon-name>)</article-title><source>Systematic Entomology</source><volume>23</volume><fpage>35</fpage><lpage>76</lpage><pub-id pub-id-type="doi">10.1046/j.1365-3113.1998.00042.x</pub-id></element-citation></ref><ref id="B2696702"><element-citation xmlns:xlink="http://www.w3.org/1999/xlink" publication-type="article" xlink:type="simple"><person-group person-group-type="author"><name name-style="western"><surname>Shaw</surname><given-names>M. R.</given-names></name></person-group><year>1990</year><article-title>More <italic><tp:taxon-name><tp:taxon-name-part taxon-name-part-type="genus">Trigonalis</tp:taxon-name-part> <tp:taxon-name-part taxon-name-part-type="species">hahnii</tp:taxon-name-part></tp:taxon-name></italic>Spinola (Hym., <tp:taxon-name><tp:taxon-name-part taxon-name-part-type="family">Trigonalyidae</tp:taxon-name-part></tp:taxon-name>) in Norfolk</article-title><source>Entomologist's Monthly Magazine</source><volume>126</volume><fpage>86</fpage></element-citation></ref><ref id="B2696662"><element-citation xmlns:xlink="http://www.w3.org/1999/xlink" publication-type="article" xlink:type="simple"><person-group person-group-type="author"><name name-style="western"><surname>Howe</surname><given-names>M. A.</given-names></name><name name-style="western"><surname>Howe</surname><given-names>E. A.</given-names></name></person-group><year>2005</year><article-title>Some recent records of parasitic <tp:taxon-name><tp:taxon-name-part taxon-name-part-type="order">Hymenoptera</tp:taxon-name-part></tp:taxon-name> in Wales</article-title><source>Entomologist's Monthly Magazine</source><volume>141</volume><fpage>247</fpage><lpage>248</lpage></element-citation></ref></ref-list></tp:taxon-treatment>
